# Supplementary material for: Study of the Friction Contact of HIPIMS Magnetron-Sputtered TiB2 Against Aluminium at Temperatures up to 300 °C
Source: Materials (Basel). 2025 Jun 23;18(13):2975. doi: 10.3390/ma18132975 (PMC12250657; doi:10.3390/ma18132975)
Supplement: Supplementary file 1 [file materials-18-02975-s001.zip]

Archive with 1 entries (1 files):
- materials-3619699-supplementary.pdf
